# Supplementary material for: Very Low Energy Ketogenic Therapy Effects on Fibrosis-Dependent Metabolic Reprogramming: A Serum NMR Pilot Study
Source: Nutrients. 2026 Jun 17;18(12):1950. doi: 10.3390/nu18121950 (PMC13304591; doi:10.3390/nu18121950)
Supplement: Supplementary file 1 [file nutrients-18-01950-s001.zip]

Archive with 1 entries (1 files):
- nutrients-4357790-supplementary.pdf
